# Supplementary material for: Property income from-whom-to-whom matrices: A dataset based on financial assets–liabilities stocks of financial instrument for Spain
Source: Data Brief. 2018 May 22;19:449–55. doi: 10.1016/j.dib.2018.05.018 (PMC5997837; doi:10.1016/j.dib.2018.05.018)
Supplement: Supplementary file 2 — Supplementary material [file mmc2.zip]

Archive with 3 entries (2 files):
- Property Income (1999-2016).xlsx
- __MACOSX/
- __MACOSX/._Property Income (1999-2016).xlsx
