# Supplementary material for: Property income from-whom-to-whom matrices: A dataset based on financial assets–liabilities stocks of financial instrument for Spain
Source: Data Brief. 2018 May 22;19:449–55. doi: 10.1016/j.dib.2018.05.018 (PMC5997837; doi:10.1016/j.dib.2018.05.018)
Supplement: Supplementary file 2 — Supplementary material [file mmc2.zip › Property Income (1999-2016).xlsx]

## Sheet: 1999
Table 1									Table 2
Distribution of the Property Income by sector									Satellite Asset-Liability Matrix: Stock of instruments by sector
EUR millions from January to December (1999)									EUR thousands of millions from January to December (1999)
PIm ⨉ m	Received (rows) / Paid (columns)								Z m ⨉ m ⨉ m	Financial liabilities (rows) / Financial Assets (columns)						Total Liability by sector: m
		Non-financial Corp.	Financial institutions	General government	Households and NPISHs	Rest of the world	Total Received by sector: m				Non-financial Corp.	Financial institutions	General government	Households and NPISHs	Rest of the world
		S.11	S.12	S.13	S.14/5	S.2					S.11	S.12	S.13	S.14/5	S.2	AF
Non-financial corporations	S.11	5794.55	3165.36	256.857	0.000990617	3793.23	13010		Non-financial corporations	S.11	509424	374833	47598.4	261810	299914	1.49358e+06
Financial institutions	S.12	11548.1	9723.47	12649	9242.88	9889.54	53053		Financial institutions	S.12	147577	379586	65587	709238	256059	1.55805e+06
General government	S.13	3790.31	2801.48	677.532	45.2425	181.431	7496		General government	S.13	23192.3	252409	28668.8	9397.7	118829	432496
Households and NPISHs	S.14/5	3457.1	28809.8	423.301	656.001	1324.79	34671		Households and NPISHs	S.14/5	33174.8	255667	7322.81	0	375.39	296540
Rest of the World	S.2	9640.95	7405.89	6317.29	14.8712	0	23379		Rest of the World	S.2	141685	296098	5020.77	28040.9	-4464.75	466380
Total Paid by sector: m		34231	51906	20324	9959	15189	131609		Total Assets by sector: m	AF	855053	1.55859e+06	154198	1.00849e+06	670712	4.24704e+06
Interest incomes	(i = D.41)						Sub-total by sector: m		Deposits, Securities and Loans	(i = AF.2 + AF.3 +AF.4)						Sub-total by sector: m
		S.11	S.12	S.13	S.14/5	S.2					S.11	S.12	S.13	S.14/5	S.2
Non-financial corporations	S.11	1924.77	2009.06	248.857	0.000990617	1064.31	5247		Non-financial corporations	S.11	55637.6	242076	719.376	1588.75	63951.5	363973
Financial institutions	S.12	9483.52	8725.74	12649	9242.88	8911.84	49013		Financial institutions	S.12	81167.7	311305	46827.2	355942	206983	1.00223e+06
General government	S.13	65.7846	990.411	677.532	16.2425	114.03	1864		General government	S.13	5614.9	252024	17890.1	6485.72	118819	400834
Households and NPISHs	S.14/5	80.9383	12973.9	423.301	0.00145841	1255.81	14734		Households and NPISHs	S.14/5	0	247172	575.611	0	375.39	248123
Rest of the World	S.2	2653.99	6145.85	6317.29	14.8712	0	15132		Rest of the World	S.2	31932.6	236115	4003.8	25586.2	0	297638
Sub-total by sector: m		14209	30845	20316	9274	11346	85990		Sub-total		174353	1.28869e+06	70016.1	389603	390129	2.31279e+06
Distributied income	(i = D.42)						Sub-total by sector: m		Shares and other equity	(i = AF.5)						Sub-total by sector: m
		S.11	S.12	S.13	S.14/5	S.2					S.11	S.12	S.13	S.14/5	S.2
Non-financial corporations	S.11	3869.78	851.071	0	0	952.149	5673		Non-financial corporations	S.11	212163	125508	37437.6	233103	205415	813626
Financial institutions	S.12	2064.57	917.867	0	0	568.564	3551		Financial institutions	S.12	48423.8	57907	18596.3	229365	46254.8	400547
General government	S.13	3724.53	1811.07	0	0	67.401	5603		General government	S.13	0	0	0	0	0	0
Households and NPISHs	S.14/5	3243.16	3074.95	0	0	22.8862	6341		Households and NPISHs	S.14/5	0	0	0	0	0	0
Rest of the World	S.2	4926.96	1069.04	0	0	0	5996		Rest of the World	S.2	77857.3	51577.2	1016.97	2454.66	0	132906
Sub-total by sector: m		17829	7724	0	0	1611	27164		Sub-total		338444	234992	57050.9	464924	251669	1.34708e+06
Reinvested earnings	(i = D.43)						Sub-total by sector: m		Insurance technical reserves	(i = AF.6)						Sub-total by sector: m
		S.11	S.12	S.13	S.14/5	S.2					S.11	S.12	S.13	S.14/5	S.2
Non-financial corporations	S.11	0.000212163	4.84238e-05	0	0	1765	1765		Non-financial corporations	S.11	0	8.278	0	7244.1	0	7252.38
Financial institutions	S.12	0.000125508	5.7907e-05	0	0	391	391		Financial institutions	S.12	10894.6	3910.48	0	116328	336.72	131470
General government	S.13	0	0	0	0	0	0		General government	S.13	0	0	0	0	0	0
Households and NPISHs	S.14/5	0	0	0	0	0	0		Households and NPISHs	S.14/5	0	0	0	0	0	0
Rest of the World	S.2	2060	148	0	0	0	2208		Rest of the World	S.2	0	2113.36	0	0	0	2113.36
Sub-total by sector: m		2060	148	0	0	2156	4364		Sub-total		10894.6	6032.12	0	123572	336.72	140836
Insurance incomes	(i = D.44)						Sub-total by sector: m		Other instruments	(i = AF.1 + AF.7 + AF.8)						Sub-total by sector: m
		S.11	S.12	S.13	S.14/5	S.2					S.11	S.12	S.13	S.14/5	S.2
Non-financial corporations	S.11	0	305.228	0	0	11.7719	317		Non-financial corporations	S.11	241623	7241.33	9441.41	19873.8	30547.9	308728
Financial institutions	S.12	0	79.8645	0	0	18.1355	98		Financial institutions	S.12	7090.89	6462.97	163.53	7601.54	2484.22	23803.2
General government	S.13	0	0	0	0	0	0		General government	S.13	17577.4	384.273	10778.7	2911.98	9.463	31661.8
Households and NPISHs	S.14/5	0	12760.9	0	0	46.0926	12807		Households and NPISHs	S.14/5	33174.8	8495.07	6747.2	0	0	48417
Rest of the World	S.2	0	43	0	0	0	43		Rest of the World	S.2	31894.8	6292.2	0	0	-4464.75	33722.2
Sub-total by sector: m		0	13189	0	0	76	13265		Sub-total		331361	28875.8	27130.8	30387.3	28576.9	446332
Rent	(i = D.45)						Sub-total by sector: m		Source: Bank of Spain and own calculations
		S.11	S.12	S.13	S.14/5	S.2
Non-financial corporations	S.11	0	0	8	0	0	8
Financial institutions	S.12	0	0	0	0	0	0
General government	S.13	0	0	0	29	0	29
Households and NPISHs	S.14/5	133	0	0	656	0	789
Rest of the World	S.2	0	0	0	0	0	0
Sub-total by sector: m		133	0	8	685	0	826
Source: National Bureau of Statistics (INE) and own calculations

## Sheet: 2000
Table 1									Table 2
Distribution of the Property Income by sector									Satellite Asset-Liability Matrix: Stock of instruments by sector
EUR millions from January to December (2000)									EUR thousands of millions from January to December (2000)
PIm ⨉ m	Received (rows) / Paid (columns)								Z m ⨉ m ⨉ m	Financial liabilities (rows) / Financial Assets (columns)						Total Liability by sector: m
		Non-financial Corp.	Financial institutions	General government	Households and NPISHs	Rest of the world	Total Received by sector: m				Non-financial Corp.	Financial institutions	General government	Households and NPISHs	Rest of the world
		S.11	S.12	S.13	S.14/5	S.2					S.11	S.12	S.13	S.14/5	S.2	AF
Non-financial corporations	S.11	7313.62	3038.65	188.471	0.000586479	5426.26	15967		Non-financial corporations	S.11	634084	428365	49401.4	228161	349291	1.6893e+06
Financial institutions	S.12	17237.6	13046.5	12137.2	10876	14797.7	68095		Financial institutions	S.12	160559	368369	78014.7	753540	323940	1.68442e+06
General government	S.13	3459.42	2791.22	542.892	46.8803	156.581	6997		General government	S.13	27318	226272	28937.1	14217.9	153323	450068
Households and NPISHs	S.14/5	4259.29	36964.2	576.06	640.001	1539.42	43979		Households and NPISHs	S.14/5	34281.9	300530	8166.76	0	410.878	343390
Rest of the World	S.2	11447.1	10310.4	7024.36	13.1204	0	28795		Rest of the World	S.2	199040	370994	5192.18	29157.9	-4512.81	599871
Total Paid by sector: m		43717	66151	20469	11576	21920	163833		Total Assets by sector: m	AF	1.05528e+06	1.69453e+06	169712	1.02508e+06	822452	4.76705e+06
Interest incomes	(i = D.41)						Sub-total by sector: m		Deposits, Securities and Loans	(i = AF.2 + AF.3 +AF.4)						Sub-total by sector: m
		S.11	S.12	S.13	S.14/5	S.2					S.11	S.12	S.13	S.14/5	S.2
Non-financial corporations	S.11	2541.32	1952.75	181.471	0.000586479	952.454	5628		Non-financial corporations	S.11	100372	281609	843.821	1412.22	87508.1	471745
Financial institutions	S.12	13662.4	11549	12137.2	10876	12905.3	61130		Financial institutions	S.12	93361.7	288159	57885.1	394374	258486	1.09227e+06
General government	S.13	76.3863	1263.55	542.892	11.8803	104.295	1999		General government	S.13	6469.8	225824	18546.1	8442.21	153325	412607
Households and NPISHs	S.14/5	86.9864	20067	576.06	0.00142676	1435.94	22166		Households and NPISHs	S.14/5	0	290335	582.279	0	410.878	291329
Rest of the World	S.2	3618.87	8830.66	7024.36	13.1204	0	19487		Rest of the World	S.2	39598.2	280005	4154.77	24539.8	0	348298
Sub-total by sector: m		19986	43663	20462	10901	15398	110410		Sub-total		239802	1.36593e+06	82012	428768	499730	2.61624e+06
Distributied income	(i = D.42)						Sub-total by sector: m		Shares and other equity	(i = AF.5)						Sub-total by sector: m
		S.11	S.12	S.13	S.14/5	S.2					S.11	S.12	S.13	S.14/5	S.2
Non-financial corporations	S.11	4770.3	765.801	0	0	1326.9	6863		Non-financial corporations	S.11	257711	137075	37947.5	200302	228774	861810
Financial institutions	S.12	3575.14	1414.79	0	0	1169.07	6159		Financial institutions	S.12	48428.9	64952.6	19841.7	210638	61370.9	405232
General government	S.13	3383.04	1527.68	0	0	52.2857	4963		General government	S.13	0	0	0	0	0	0
Households and NPISHs	S.14/5	4003.3	3598.96	0	0	52.7395	7655		Households and NPISHs	S.14/5	0	0	0	0	0	0
Rest of the World	S.2	5722.22	1304.78	0	0	0	7027		Rest of the World	S.2	123067	82735.5	1037.41	4618.02	0	211457
Sub-total by sector: m		21454	8612	0	0	2601	32667		Sub-total		429206	284763	58826.6	415558	290145	1.4785e+06
Reinvested earnings	(i = D.43)						Sub-total by sector: m		Insurance technical reserves	(i = AF.6)						Sub-total by sector: m
		S.11	S.12	S.13	S.14/5	S.2					S.11	S.12	S.13	S.14/5	S.2
Non-financial corporations	S.11	0.000256419	4.84289e-05	0	0	3133	3133		Non-financial corporations	S.11	0	22.552	0	5672	0	5694.55
Financial institutions	S.12	0.000139513	6.49526e-05	0	0	707	707		Financial institutions	S.12	12278.7	5086.88	0	139778	380.564	157524
General government	S.13	0	0	0	0	0	0		General government	S.13	0	0	0	0	0	0
Households and NPISHs	S.14/5	0	0	0	0	0	0		Households and NPISHs	S.14/5	0	0	0	0	0	0
Rest of the World	S.2	2106	122	0	0	0	2228		Rest of the World	S.2	0	1888.53	0	0	0	1888.53
Sub-total by sector: m		2106	122	0	0	3840	6068		Sub-total		12278.7	6997.96	0	145450	380.564	165107
Insurance incomes	(i = D.44)						Sub-total by sector: m		Other instruments	(i = AF.1 + AF.7 + AF.8)						Sub-total by sector: m
		S.11	S.12	S.13	S.14/5	S.2					S.11	S.12	S.13	S.14/5	S.2
Non-financial corporations	S.11	0	320.098	0	0	13.9024	334		Non-financial corporations	S.11	276001	9657.59	10610.1	20774.3	33008	350051
Financial institutions	S.12	0	82.6387	0	0	16.3613	99		Financial institutions	S.12	6490.11	10169.8	287.929	8749.82	3702.9	29400.6
General government	S.13	0	0	0	0	0	0		General government	S.13	20848.2	448.381	10391	5775.72	-2.319	37461
Households and NPISHs	S.14/5	0	13298.3	0	0	50.7363	13349		Households and NPISHs	S.14/5	34281.9	10195	7584.48	0	0	52061.4
Rest of the World	S.2	0	53	0	0	0	53		Rest of the World	S.2	36375.3	6364.87	0	0	-4512.81	38227.4
Sub-total by sector: m		0	13754	0	0	81	13835		Sub-total		373996	36835.6	28873.6	35299.8	32195.8	507201
Rent	(i = D.45)						Sub-total by sector: m		Source: Bank of Spain and own calculations
		S.11	S.12	S.13	S.14/5	S.2
Non-financial corporations	S.11	2	0	7	0	0	9
Financial institutions	S.12	0	0	0	0	0	0
General government	S.13	0	0	0	35	0	35
Households and NPISHs	S.14/5	169	0	0	640	0	809
Rest of the World	S.2	0	0	0	0	0	0
Sub-total by sector: m		171	0	7	675	0	853
Source: National Bureau of Statistics (INE) and own calculations

## Sheet: 2001
Table 1									Table 2
Distribution of the Property Income by sector									Satellite Asset-Liability Matrix: Stock of instruments by sector
EUR millions from January to December (2001)									EUR thousands of millions from January to December (2001)
PIm ⨉ m	Received (rows) / Paid (columns)								Z m ⨉ m ⨉ m	Financial liabilities (rows) / Financial Assets (columns)						Total Liability by sector: m
		Non-financial Corp.	Financial institutions	General government	Households and NPISHs	Rest of the world	Total Received by sector: m				Non-financial Corp.	Financial institutions	General government	Households and NPISHs	Rest of the world
		S.11	S.12	S.13	S.14/5	S.2					S.11	S.12	S.13	S.14/5	S.2	AF
Non-financial corporations	S.11	6571.54	3367.2	164.46	0.000523298	3341.79	13445		Non-financial corporations	S.11	722201	460243	50012.7	249171	398282	1.87991e+06
Financial institutions	S.12	20602.7	16226.8	11335.7	12700.9	18409.9	79276		Financial institutions	S.12	187747	402564	75809.1	788629	357002	1.81175e+06
General government	S.13	3257.45	4242.38	785.397	710.769	285.009	9281		General government	S.13	26269.7	221170	29594.5	9420.44	166833	453288
Households and NPISHs	S.14/5	4071.56	40989.7	375.418	-1.99848	1614.28	47049		Households and NPISHs	S.14/5	33305	337417	8689.5	0	468.355	379880
Rest of the World	S.2	14020.8	13808.9	8133.03	17.3029	0	35980		Rest of the World	S.2	217180	411743	5489.52	29286.5	-4875.25	658823
Total Paid by sector: m		48524	78635	20794	13427	23651	185031		Total Assets by sector: m	AF	1.1867e+06	1.83314e+06	169595	1.07651e+06	917709	5.18365e+06
Interest incomes	(i = D.41)						Sub-total by sector: m		Deposits, Securities and Loans	(i = AF.2 + AF.3 +AF.4)						Sub-total by sector: m
		S.11	S.12	S.13	S.14/5	S.2					S.11	S.12	S.13	S.14/5	S.2
Non-financial corporations	S.11	2812.01	2052.67	157.46	0.000523298	972.862	5995		Non-financial corporations	S.11	124257	320629	1777.68	1291.95	114130	562086
Financial institutions	S.12	16180.7	12943.7	11335.7	12700.9	15167	68328		Financial institutions	S.12	111537	315400	55417.4	420706	293051	1.19611e+06
General government	S.13	197.464	1807	785.397	17.7694	166.374	2974		General government	S.13	6840.51	220835	19257.2	5621.39	166833	419387
Households and NPISHs	S.14/5	84.8279	22462.9	375.418	0.00151825	1474.8	24398		Households and NPISHs	S.14/5	0	326513	574.92	0	468.355	327556
Rest of the World	S.2	5469.97	11421.7	8133.03	17.3029	0	25042		Rest of the World	S.2	45888.4	320813	4429.17	23977.1	0	395108
Sub-total by sector: m		24745	50688	20787	12736	17781	126737		Sub-total		288523	1.50419e+06	81456.4	451597	574482	2.90025e+06
Distributied income	(i = D.42)						Sub-total by sector: m		Shares and other equity	(i = AF.5)						Sub-total by sector: m
		S.11	S.12	S.13	S.14/5	S.2					S.11	S.12	S.13	S.14/5	S.2
Non-financial corporations	S.11	3756.53	990.561	0	0	2358.9	7106		Non-financial corporations	S.11	293088	128591	35526.5	224734	250218	932158
Financial institutions	S.12	4421.92	3155.72	0	0	3154.35	10732		Financial institutions	S.12	54758.5	69303.5	19997	201515	59559.5	405133
General government	S.13	3059.98	2435.38	0	0	118.635	5614		General government	S.13	0	0	0	0	0	0
Households and NPISHs	S.14/5	3161.74	4009.16	0	0	99.1071	7270		Households and NPISHs	S.14/5	0	0	0	0	0	0
Rest of the World	S.2	6928.82	2299.18	0	0	0	9228		Rest of the World	S.2	132150	80620.7	1060.36	5309.47	0	219140
Sub-total by sector: m		21329	12890	0	0	5731	39950		Sub-total		479996	278516	56583.8	431558	309777	1.55643e+06
Reinvested earnings	(i = D.43)						Sub-total by sector: m		Insurance technical reserves	(i = AF.6)						Sub-total by sector: m
		S.11	S.12	S.13	S.14/5	S.2					S.11	S.12	S.13	S.14/5	S.2
Non-financial corporations	S.11	0.000289492	5.47585e-05	0	0	0.000138987	0.000483238		Non-financial corporations	S.11	0	34.1	0	3375	0	3409.1
Financial institutions	S.12	0.000135378	50	0	0	71.9999	122		Financial institutions	S.12	14121.9	5994.77	0	157182	718.536	178017
General government	S.13	0	0	0	0	0	0		General government	S.13	0	0	0	0	0	0
Households and NPISHs	S.14/5	0	0	0	0	0	0		Households and NPISHs	S.14/5	0	0	0	0	0	0
Rest of the World	S.2	1622	31.9999	0	0	0	1654		Rest of the World	S.2	0	2941.32	0	0	0	2941.32
Sub-total by sector: m		1622	82	0	0	72	1776		Sub-total		14121.9	8970.19	0	160557	718.536	184368
Insurance incomes	(i = D.44)						Sub-total by sector: m		Other instruments	(i = AF.1 + AF.7 + AF.8)						Sub-total by sector: m
		S.11	S.12	S.13	S.14/5	S.2					S.11	S.12	S.13	S.14/5	S.2
Non-financial corporations	S.11	0	323.972	0	0	10.0278	334		Non-financial corporations	S.11	304856	10988.2	12708.5	19769.7	33934.1	382256
Financial institutions	S.12	0	77.4002	0	0	16.5998	94		Financial institutions	S.12	7329.18	11865.6	394.717	9225.52	3672.5	32487.5
General government	S.13	0	0	0	0	0	0		General government	S.13	19429.2	335.601	10337.3	3799.05	0	33901.2
Households and NPISHs	S.14/5	0	14517.6	0	0	40.3723	14558		Households and NPISHs	S.14/5	33305	10904.3	8114.58	0	0	52323.9
Rest of the World	S.2	0	56	0	0	0	56		Rest of the World	S.2	39141.7	7367.39	0	0	-4875.25	41633.9
Sub-total by sector: m		0	14975	0	0	67	15042		Sub-total		404061	41461.1	31555.1	32794.2	32731.3	542602
Rent	(i = D.45)						Sub-total by sector: m		Source: Bank of Spain and own calculations
		S.11	S.12	S.13	S.14/5	S.2
Non-financial corporations	S.11	3	0	7	0	0	10
Financial institutions	S.12	0	0	0	0	0	0
General government	S.13	0	0	0	693	0	693
Households and NPISHs	S.14/5	825	0	0	-2	0	823
Rest of the World	S.2	0	0	0	0	0	0
Sub-total by sector: m		828	0	7	691	0	1526
Source: National Bureau of Statistics (INE) and own calculations

## Sheet: 2002
Table 1									Table 2
Distribution of the Property Income by sector									Satellite Asset-Liability Matrix: Stock of instruments by sector
EUR millions from January to December (2002)									EUR thousands of millions from January to December (2002)
PIm ⨉ m	Received (rows) / Paid (columns)								Z m ⨉ m ⨉ m	Financial liabilities (rows) / Financial Assets (columns)						Total Liability by sector: m
		Non-financial Corp.	Financial institutions	General government	Households and NPISHs	Rest of the world	Total Received by sector: m				Non-financial Corp.	Financial institutions	General government	Households and NPISHs	Rest of the world
		S.11	S.12	S.13	S.14/5	S.2					S.11	S.12	S.13	S.14/5	S.2	AF
Non-financial corporations	S.11	7287.43	3418.05	161.625	0.000446048	3505.9	14373		Non-financial corporations	S.11	741843	457948	55227.7	239965	413468	1.90845e+06
Financial institutions	S.12	18972.4	14716.2	10812.1	11629.8	16141.5	72272		Financial institutions	S.12	205912	421149	77992.3	790741	415342	1.91114e+06
General government	S.13	3379.82	2773.61	831.876	251.783	235.909	7473		General government	S.13	30700.5	222210	34895.2	8618.75	182446	478870
Households and NPISHs	S.14/5	4522.88	35165.7	145.718	464.001	2125.67	42424		Households and NPISHs	S.14/5	31238.1	392133	10817.1	0	594.813	434783
Rest of the World	S.2	14418.5	13273.4	7973.69	16.3879	0	35682		Rest of the World	S.2	200704	446449	5911.47	52601.2	-5112.51	700553
Total Paid by sector: m		48581	69347	19925	12362	22009	172224		Total Assets by sector: m	AF	1.2104e+06	1.93989e+06	184844	1.09193e+06	1.00674e+06	5.43379e+06
Interest incomes	(i = D.41)						Sub-total by sector: m		Deposits, Securities and Loans	(i = AF.2 + AF.3 +AF.4)						Sub-total by sector: m
		S.11	S.12	S.13	S.14/5	S.2					S.11	S.12	S.13	S.14/5	S.2
Non-financial corporations	S.11	2750.73	2206.1	152.625	0.000446048	805.543	5915		Non-financial corporations	S.11	133242	355949	2687.09	675.456	130405	622958
Financial institutions	S.12	15181.7	12043.2	10812.1	11629.8	12320.2	61987		Financial institutions	S.12	127102	335848	63343.2	432524	353494	1.31231e+06
General government	S.13	189.171	1579.53	831.876	12.7833	114.635	2728		General government	S.13	6471.07	221889	24550.2	2629.82	182446	437986
Households and NPISHs	S.14/5	32.761	17636.9	145.718	0.00104786	1876.62	19692		Households and NPISHs	S.14/5	0	378615	598.442	0	594.813	379808
Rest of the World	S.2	4988.62	11369.3	7973.69	16.3879	0	24348		Rest of the World	S.2	48673.5	360327	4821.26	48265.8	0	462087
Sub-total by sector: m		23143	44835	19916	11659	15117	114670		Sub-total		315488	1.65263e+06	96000.1	484095	666939	3.21515e+06
Distributied income	(i = D.42)						Sub-total by sector: m		Shares and other equity	(i = AF.5)						Sub-total by sector: m
		S.11	S.12	S.13	S.14/5	S.2					S.11	S.12	S.13	S.14/5	S.2
Non-financial corporations	S.11	4534.7	881.066	0	0	2665.24	8081		Non-financial corporations	S.11	291759	87924.4	38751	216899	249651	884984
Financial institutions	S.12	3790.67	2586.32	0	0	3287.01	9664		Financial institutions	S.12	55677.6	68336.2	14293.2	174644	57915.7	370867
General government	S.13	3190.65	1194.07	0	0	121.274	4506		General government	S.13	0	0	0	0	0	0
Households and NPISHs	S.14/5	4132.12	3401.4	0	0	115.478	7649		Households and NPISHs	S.14/5	0	0	0	0	0	0
Rest of the World	S.2	7620.86	1761.14	0	0	0	9382		Rest of the World	S.2	111249	75351.7	1090.21	4335.36	0	192026
Sub-total by sector: m		23269	9824	0	0	6189	39282		Sub-total		458685	231612	54134.4	395878	307566	1.44788e+06
Reinvested earnings	(i = D.43)						Sub-total by sector: m		Insurance technical reserves	(i = AF.6)						Sub-total by sector: m
		S.11	S.12	S.13	S.14/5	S.2					S.11	S.12	S.13	S.14/5	S.2
Non-financial corporations	S.11	0.000285462	5.56776e-05	0	0	0.000123151	0.00046429		Non-financial corporations	S.11	0	44.82	0	1401	0	1445.82
Financial institutions	S.12	9.9773e-05	20	0	0	488	508		Financial institutions	S.12	15447.9	8176.39	0	173418	919.804	197962
General government	S.13	0	0	0	0	0	0		General government	S.13	0	0	0	0	0	0
Households and NPISHs	S.14/5	0	0	0	0	0	0		Households and NPISHs	S.14/5	0	0	0	0	0	0
Rest of the World	S.2	1809	74.9999	0	0	0	1884		Rest of the World	S.2	0	3462.42	0	0	0	3462.42
Sub-total by sector: m		1809	95	0	0	488	2392		Sub-total		15447.9	11683.6	0	174819	919.804	202870
Insurance incomes	(i = D.44)						Sub-total by sector: m		Other instruments	(i = AF.1 + AF.7 + AF.8)						Sub-total by sector: m
		S.11	S.12	S.13	S.14/5	S.2					S.11	S.12	S.13	S.14/5	S.2
Non-financial corporations	S.11	0	330.88	0	0	35.1198	366		Non-financial corporations	S.11	316843	14029.7	13789.6	20989.5	33412	399064
Financial institutions	S.12	0	66.693	0	0	46.307	113		Financial institutions	S.12	7684.61	8788.38	356.001	10155.5	3012.29	29996.7
General government	S.13	0	0	0	0	0	0		General government	S.13	24229.4	320.581	10345.1	5988.93	0	40884
Households and NPISHs	S.14/5	0	14127.4	0	0	133.573	14261		Households and NPISHs	S.14/5	31238.1	13517.6	10218.6	0	0	54974.4
Rest of the World	S.2	0	68	0	0	0	68		Rest of the World	S.2	40782	7307.78	0	0	-5112.51	42977.3
Sub-total by sector: m		0	14593	0	0	215	14808		Sub-total		420777	43964	34709.3	37133.9	31311.8	567896
Rent	(i = D.45)						Sub-total by sector: m		Source: Bank of Spain and own calculations
		S.11	S.12	S.13	S.14/5	S.2
Non-financial corporations	S.11	2	0	9	0	0	11
Financial institutions	S.12	0	0	0	0	0	0
General government	S.13	0	0	0	239	0	239
Households and NPISHs	S.14/5	358	0	0	464	0	822
Rest of the World	S.2	0	0	0	0	0	0
Sub-total by sector: m		360	0	9	703	0	1072
Source: National Bureau of Statistics (INE) and own calculations

## Sheet: 2003
Table 1									Table 2
Distribution of the Property Income by sector									Satellite Asset-Liability Matrix: Stock of instruments by sector
EUR millions from January to December (2003)									EUR thousands of millions from January to December (2003)
PIm ⨉ m	Received (rows) / Paid (columns)								Z m ⨉ m ⨉ m	Financial liabilities (rows) / Financial Assets (columns)						Total Liability by sector: m
		Non-financial Corp.	Financial institutions	General government	Households and NPISHs	Rest of the world	Total Received by sector: m				Non-financial Corp.	Financial institutions	General government	Households and NPISHs	Rest of the world
		S.11	S.12	S.13	S.14/5	S.2					S.11	S.12	S.13	S.14/5	S.2	AF
Non-financial corporations	S.11	8643.53	3148.79	143.359	0.00036173	6282.32	18218		Non-financial corporations	S.11	844569	521826	63021.1	312643	470941	2.213e+06
Financial institutions	S.12	18071.7	11790.6	10038.3	10955.4	14306.9	65163		Financial institutions	S.12	252432	516955	70089.7	866814	526632	2.23292e+06
General government	S.13	3641.43	1761.1	1011.12	234.275	239.077	6887		General government	S.13	29167.6	229251	40597.8	8214.35	170607	477838
Households and NPISHs	S.14/5	7439.53	33479	147.739	493.001	2367.75	43927		Households and NPISHs	S.14/5	32231.3	464288	8894.05	0	699.875	506114
Rest of the World	S.2	14728.8	12657.5	7584.45	17.2809	0	34988		Rest of the World	S.2	216974	517999	6126.39	60913.7	-5206.97	796806
Total Paid by sector: m		52525	62837	18925	11700	23196	169183		Total Assets by sector: m	AF	1.37537e+06	2.25032e+06	188729	1.24859e+06	1.16367e+06	6.22668e+06
Interest incomes	(i = D.41)						Sub-total by sector: m		Deposits, Securities and Loans	(i = AF.2 + AF.3 +AF.4)						Sub-total by sector: m
		S.11	S.12	S.13	S.14/5	S.2					S.11	S.12	S.13	S.14/5	S.2
Non-financial corporations	S.11	2241.68	1796.36	128.359	0.00036173	713.599	4880		Non-financial corporations	S.11	126911	399300	3717.21	1961.78	156123	688014
Financial institutions	S.12	14245.5	9721.84	10038.3	10955.4	10855.9	55817		Financial institutions	S.12	148844	398823	59049.2	458693	445754	1.51116e+06
General government	S.13	223.756	1146.93	1011.12	12.2751	106.929	2501		General government	S.13	5912.54	228931	28939.5	2481.3	170607	436871
Households and NPISHs	S.14/5	95.0364	15182.6	147.739	0.000992051	2032.62	17458		Households and NPISHs	S.14/5	0	449850	632.55	0	699.875	451182
Rest of the World	S.2	5647	11016.3	7584.45	17.2809	0	24265		Rest of the World	S.2	53733.8	404716	5002.94	55806.7	0	519260
Sub-total by sector: m		22453	38864	18910	10985	13709	104921		Sub-total		335402	1.88162e+06	97341.4	518943	773185	3.60649e+06
Distributied income	(i = D.42)						Sub-total by sector: m		Shares and other equity	(i = AF.5)						Sub-total by sector: m
		S.11	S.12	S.13	S.14/5	S.2					S.11	S.12	S.13	S.14/5	S.2
Non-financial corporations	S.11	6404.85	1016.04	0	0	4097.11	11518		Non-financial corporations	S.11	366922	107887	44739.8	286425	280110	1.08608e+06
Financial institutions	S.12	3826.2	2017.56	0	0	3307.24	9151		Financial institutions	S.12	77810.2	96498.3	10857.8	207692	74721.5	467579
General government	S.13	3417.68	614.175	0	0	132.149	4164		General government	S.13	0	0	0	0	0	0
Households and NPISHs	S.14/5	6969.49	3798	0	0	200.502	10968		Households and NPISHs	S.14/5	0	0	0	0	0	0
Rest of the World	S.2	7801.78	1502.22	0	0	0	9304		Rest of the World	S.2	121887	97885	1123.45	5107.04	0	226002
Sub-total by sector: m		28420	8948	0	0	7737	45105		Sub-total		566619	302270	56721	499224	354831	1.77967e+06
Reinvested earnings	(i = D.43)						Sub-total by sector: m		Insurance technical reserves	(i = AF.6)						Sub-total by sector: m
		S.11	S.12	S.13	S.14/5	S.2					S.11	S.12	S.13	S.14/5	S.2
Non-financial corporations	S.11	0.000354043	7.78102e-05	0	0	1437	1437		Non-financial corporations	S.11	0	55.3	0	1376	0	1431.3
Financial institutions	S.12	0.000132093	9.64983e-05	0	0	103	103		Financial institutions	S.12	17134.7	8511.78	0	189831	965.546	216443
General government	S.13	0	0	0	0	0	0		General government	S.13	0	0	0	0	0	0
Households and NPISHs	S.14/5	0	0	0	0	0	0		Households and NPISHs	S.14/5	0	0	0	0	0	0
Rest of the World	S.2	1280	67.9998	0	0	0	1348		Rest of the World	S.2	0	3841.93	0	0	0	3841.93
Sub-total by sector: m		1280	68	0	0	1540	2888		Sub-total		17134.7	12409	0	191207	965.546	221716
Insurance incomes	(i = D.44)						Sub-total by sector: m		Other instruments	(i = AF.1 + AF.7 + AF.8)						Sub-total by sector: m
		S.11	S.12	S.13	S.14/5	S.2					S.11	S.12	S.13	S.14/5	S.2
Non-financial corporations	S.11	0	336.394	0	0	34.6064	371		Non-financial corporations	S.11	350735	14583.6	14564.1	22880.2	34707.4	437470
Financial institutions	S.12	0	51.2353	0	0	40.7647	92		Financial institutions	S.12	8643.18	13121.5	182.727	10598.5	5190.46	37736.4
General government	S.13	0	0	0	0	0	0		General government	S.13	23255.1	320.369	11658.3	5733.05	0	40966.8
Households and NPISHs	S.14/5	0	14498.4	0	0	134.629	14633		Households and NPISHs	S.14/5	32231.3	14438.4	8261.5	0	0	54931.2
Rest of the World	S.2	0	71	0	0	0	71		Rest of the World	S.2	41353.7	11555.8	0	0	-5206.97	47702.5
Sub-total by sector: m		0	14957	0	0	210	15167		Sub-total		456218	54019.8	34666.7	39211.7	34690.9	618807
Rent	(i = D.45)						Sub-total by sector: m		Source: Bank of Spain and own calculations
		S.11	S.12	S.13	S.14/5	S.2
Non-financial corporations	S.11	-3	0	15	0	0	12
Financial institutions	S.12	0	0	0	0	0	0
General government	S.13	0	0	0	222	0	222
Households and NPISHs	S.14/5	375	0	0	493	0	868
Rest of the World	S.2	0	0	0	0	0	0
Sub-total by sector: m		372	0	15	715	0	1102
Source: National Bureau of Statistics (INE) and own calculations

## Sheet: 2004
Table 1									Table 2
Distribution of the Property Income by sector									Satellite Asset-Liability Matrix: Stock of instruments by sector
EUR millions from January to December (2004)									EUR thousands of millions from January to December (2004)
PIm ⨉ m	Received (rows) / Paid (columns)								Z m ⨉ m ⨉ m	Financial liabilities (rows) / Financial Assets (columns)						Total Liability by sector: m
		Non-financial Corp.	Financial institutions	General government	Households and NPISHs	Rest of the world	Total Received by sector: m				Non-financial Corp.	Financial institutions	General government	Households and NPISHs	Rest of the world
		S.11	S.12	S.13	S.14/5	S.2					S.11	S.12	S.13	S.14/5	S.2	AF
Non-financial corporations	S.11	8913.85	3407.38	136.224	0.000308791	6668.54	19126		Non-financial corporations	S.11	935492	598331	70437.7	370994	512662	2.48792e+06
Financial institutions	S.12	20208.9	13730.3	8421.45	10858.3	16987.9	70207		Financial institutions	S.12	282107	649490	75257.6	938509	650728	2.59609e+06
General government	S.13	3482.75	1619.39	1160.14	223.662	259.052	6745		General government	S.13	30207.5	212977	49936.7	8866.79	200310	502297
Households and NPISHs	S.14/5	7514.54	34826.7	138.25	519.001	2784.47	45783		Households and NPISHs	S.14/5	27510.2	556675	10799.5	0	835.121	595820
Rest of the World	S.2	17037.9	14790.1	8029.94	16.9891	0	39875		Rest of the World	S.2	226781	612949	6884.33	69929.4	-5070.19	911474
Total Paid by sector: m		57158	68374	17886	11618	26700	181736		Total Assets by sector: m	AF	1.5021e+06	2.63042e+06	213316	1.3883e+06	1.35946e+06	7.0936e+06
Interest incomes	(i = D.41)						Sub-total by sector: m		Deposits, Securities and Loans	(i = AF.2 + AF.3 +AF.4)						Sub-total by sector: m
		S.11	S.12	S.13	S.14/5	S.2					S.11	S.12	S.13	S.14/5	S.2
Non-financial corporations	S.11	2495.67	1802.72	124.224	0.000308791	857.385	5280		Non-financial corporations	S.11	140612	467631	5227.75	1842.59	165957	781270
Financial institutions	S.12	16201.7	10963.9	8421.45	10858.3	11754.6	58200		Financial institutions	S.12	158643	494268	64996.8	486658	547138	1.7517e+06
General government	S.13	257.546	1094.31	1160.14	10.6625	111.337	2634		General government	S.13	6124.34	212691	38603.3	2431.21	200310	460159
Households and NPISHs	S.14/5	91.6837	15503.4	138.25	0.000865684	2413.69	18147		Households and NPISHs	S.14/5	0	540413	699.133	0	835.121	541947
Rest of the World	S.2	5821.37	12287.7	8029.94	16.9891	0	26156		Rest of the World	S.2	64169	450675	5624.02	64437.1	0	584905
Sub-total by sector: m		24868	41652	17874	10886	15137	110417		Sub-total		369548	2.16568e+06	115151	555369	914240	4.11999e+06
Distributied income	(i = D.42)						Sub-total by sector: m		Shares and other equity	(i = AF.5)						Sub-total by sector: m
		S.11	S.12	S.13	S.14/5	S.2					S.11	S.12	S.13	S.14/5	S.2
Non-financial corporations	S.11	6417.18	1218.43	0	0	4427.39	12063		Non-financial corporations	S.11	402423	115344	49420.4	343631	310472	1.22129e+06
Financial institutions	S.12	4007.2	2723.71	0	0	4608.09	11339		Financial institutions	S.12	92882.8	133736	10033.4	230857	95916.9	563426
General government	S.13	3225.21	525.08	0	0	147.715	3898		General government	S.13	0	0	0	0	0	0
Households and NPISHs	S.14/5	7060.85	3898.35	0	0	196.802	11156		Households and NPISHs	S.14/5	0	0	0	0	0	0
Rest of the World	S.2	9776.56	2356.44	0	0	0	12133		Rest of the World	S.2	120838	144787	1375.3	5492.25	0	272493
Sub-total by sector: m		30487	10722	0	0	9380	50589		Sub-total		616144	393867	60829.1	579980	406389	2.05721e+06
Reinvested earnings	(i = D.43)						Sub-total by sector: m		Insurance technical reserves	(i = AF.6)						Sub-total by sector: m
		S.11	S.12	S.13	S.14/5	S.2					S.11	S.12	S.13	S.14/5	S.2
Non-financial corporations	S.11	0.000381663	9.28828e-05	0	0	1336	1336		Non-financial corporations	S.11	0	43.4	0	1295	0	1338.4
Financial institutions	S.12	0.000153508	0.000133736	0	0	576	576		Financial institutions	S.12	18903.8	8523.19	0	207266	1093.22	235786
General government	S.13	0	0	0	0	0	0		General government	S.13	0	0	0	0	0	0
Households and NPISHs	S.14/5	0	0	0	0	0	0		Households and NPISHs	S.14/5	0	0	0	0	0	0
Rest of the World	S.2	1440	67.9998	0	0	0	1508		Rest of the World	S.2	0	4199.85	0	0	0	4199.85
Sub-total by sector: m		1440	68	0	0	1912	3420		Sub-total		18903.8	12766.4	0	208561	1093.22	241324
Insurance incomes	(i = D.44)						Sub-total by sector: m		Other instruments	(i = AF.1 + AF.7 + AF.8)						Sub-total by sector: m
		S.11	S.12	S.13	S.14/5	S.2					S.11	S.12	S.13	S.14/5	S.2
Non-financial corporations	S.11	0	386.234	0	0	47.7657	434		Non-financial corporations	S.11	392456	15312.8	15789.6	24225.9	36233.2	484018
Financial institutions	S.12	0	42.7512	0	0	49.2488	92		Financial institutions	S.12	11677.8	12962.7	227.445	13728	6580.02	45175.8
General government	S.13	0	0	0	0	0	0		General government	S.13	24083.2	286.191	11333.4	6435.58	0	42138.4
Households and NPISHs	S.14/5	0	15425	0	0	173.986	15599		Households and NPISHs	S.14/5	27510.2	16261.7	10100.4	0	0	53872.2
Rest of the World	S.2	0	78	0	0	0	78		Rest of the World	S.2	41774.2	13287.3	-115	0	-5070.19	49876.3
Sub-total by sector: m		0	15932	0	0	271	16203		Sub-total		497502	58110.7	37335.8	44389.4	37743.1	675080
Rent	(i = D.45)						Sub-total by sector: m		Source: Bank of Spain and own calculations
		S.11	S.12	S.13	S.14/5	S.2
Non-financial corporations	S.11	1	0	12	0	0	13
Financial institutions	S.12	0	0	0	0	0	0
General government	S.13	0	0	0	213	0	213
Households and NPISHs	S.14/5	362	0	0	519	0	881
Rest of the World	S.2	0	0	0	0	0	0
Sub-total by sector: m		363	0	12	732	0	1107
Source: National Bureau of Statistics (INE) and own calculations

## Sheet: 2005
Table 1									Table 2
Distribution of the Property Income by sector									Satellite Asset-Liability Matrix: Stock of instruments by sector
EUR millions from January to December (2005)									EUR thousands of millions from January to December (2005)
PIm ⨉ m	Received (rows) / Paid (columns)								Z m ⨉ m ⨉ m	Financial liabilities (rows) / Financial Assets (columns)						Total Liability by sector: m
		Non-financial Corp.	Financial institutions	General government	Households and NPISHs	Rest of the world	Total Received by sector: m				Non-financial Corp.	Financial institutions	General government	Households and NPISHs	Rest of the world
		S.11	S.12	S.13	S.14/5	S.2					S.11	S.12	S.13	S.14/5	S.2	AF
Non-financial corporations	S.11	9772.69	3825.67	214.029	0.00037012	8656.61	22469		Non-financial corporations	S.11	1.11703e+06	736055	84208.9	454258	567581	2.95913e+06
Financial institutions	S.12	24680.2	17307.9	7500.82	14562.5	19032.6	83084		Financial institutions	S.12	347604	896101	90366.5	1.03793e+06	879907	3.25191e+06
General government	S.13	3327.44	1835.31	1280.73	238.324	364.201	7046		General government	S.13	39269.1	208387	54889.3	11466.4	205981	519993
Households and NPISHs	S.14/5	9413.56	37753.4	164.465	493.001	3066.57	50891		Households and NPISHs	S.14/5	31863	665498	12483.8	0	899.47	710745
Rest of the World	S.2	20466.1	20701.7	8188.96	22.1672	0	49379		Rest of the World	S.2	270636	763475	12146.7	77109.2	-6038.27	1.11733e+06
Total Paid by sector: m		67660	81424	17349	15316	31120	212869		Total Assets by sector: m	AF	1.8064e+06	3.26952e+06	254095	1.58076e+06	1.64833e+06	8.55911e+06
Interest incomes	(i = D.41)						Sub-total by sector: m		Deposits, Securities and Loans	(i = AF.2 + AF.3 +AF.4)						Sub-total by sector: m
		S.11	S.12	S.13	S.14/5	S.2					S.11	S.12	S.13	S.14/5	S.2
Non-financial corporations	S.11	2756.91	2217.32	198.029	0.00037012	947.743	6120		Non-financial corporations	S.11	142602	585482	5867.85	1647.55	189447	925046
Financial institutions	S.12	20498.4	14846.4	7500.82	14562.5	13392.9	70801		Financial institutions	S.12	189822	701826	76443.8	533548	755046	2.25668e+06
General government	S.13	328.462	1361.86	1280.73	15.3237	217.627	3204		General government	S.13	9949.94	208110	42193.2	3093.8	205981	469327
Households and NPISHs	S.14/5	85.0774	16646.7	164.465	0.000988486	2502.77	19399		Households and NPISHs	S.14/5	0	651790	814.378	0	899.47	653504
Rest of the World	S.2	7316.12	17617.8	8188.96	22.1672	0	33145		Rest of the World	S.2	71406.7	557201	10751.1	70598.8	0	709958
Sub-total by sector: m		30985	52690	17333	14600	17061	132669		Sub-total		413780	2.70441e+06	136070	608888	1.15137e+06	5.01452e+06
Distributied income	(i = D.42)						Sub-total by sector: m		Shares and other equity	(i = AF.5)						Sub-total by sector: m
		S.11	S.12	S.13	S.14/5	S.2					S.11	S.12	S.13	S.14/5	S.2
Non-financial corporations	S.11	7010.78	1194.8	0	0	5668.42	13874		Non-financial corporations	S.11	511107	138284	59148.3	422060	337109	1.46771e+06
Financial institutions	S.12	4181.74	2432.03	0	0	5460.23	12074		Financial institutions	S.12	123927	168035	13837.7	261868	114855	682523
General government	S.13	2998.98	473.449	0	0	146.574	3619		General government	S.13	0	0	0	0	0	0
Households and NPISHs	S.14/5	8966.48	3897.74	0	0	275.779	13140		Households and NPISHs	S.14/5	0	0	0	0	0	0
Rest of the World	S.2	13097	2953.98	0	0	0	16051		Rest of the World	S.2	153552	185548	1544.65	6510.45	0	347155
Sub-total by sector: m		36255	10952	0	0	11551	58758		Sub-total		788586	491867	74530.7	690439	451964	2.49739e+06
Reinvested earnings	(i = D.43)						Sub-total by sector: m		Insurance technical reserves	(i = AF.6)						Sub-total by sector: m
		S.11	S.12	S.13	S.14/5	S.2					S.11	S.12	S.13	S.14/5	S.2
Non-financial corporations	S.11	0.000481387	0.000123927	0	0	1966	1966		Non-financial corporations	S.11	0	17.5	0	1827	0	1844.5
Financial institutions	S.12	0.00019127	0.000168035	0	0	126	126		Financial institutions	S.12	21373.3	9438.59	0	229912	1269.8	261994
General government	S.13	0	0	0	0	0	0		General government	S.13	0	0	0	0	0	0
Households and NPISHs	S.14/5	0	0	0	0	0	0		Households and NPISHs	S.14/5	0	0	0	0	0	0
Rest of the World	S.2	52.9993	2.99971	0	0	0	55.999		Rest of the World	S.2	0	4454.74	0	0	0	4454.74
Sub-total by sector: m		53	3	0	0	2092	2148		Sub-total		21373.3	13910.8	0	231739	1269.8	268293
Insurance incomes	(i = D.44)						Sub-total by sector: m		Other instruments	(i = AF.1 + AF.7 + AF.8)						Sub-total by sector: m
		S.11	S.12	S.13	S.14/5	S.2					S.11	S.12	S.13	S.14/5	S.2
Non-financial corporations	S.11	0	413.547	0	0	74.4531	488		Non-financial corporations	S.11	463320	12272.2	19192.7	28723.2	41025.1	564533
Financial institutions	S.12	0	29.4731	0	0	53.5269	83		Financial institutions	S.12	12482.6	16801.7	84.966	12600.5	8735.65	50705.5
General government	S.13	0	0	0	0	0	0		General government	S.13	29319.1	277.646	12696	8372.57	0	50665.4
Households and NPISHs	S.14/5	0	17209	0	0	288.02	17497		Households and NPISHs	S.14/5	31863	13708.3	11669.4	0	0	57240.6
Rest of the World	S.2	0	127	0	0	0	127		Rest of the World	S.2	45677.9	16271.1	-149	0	-6038.27	55761.7
Sub-total by sector: m		0	17779	0	0	416	18195		Sub-total		582663	59330.9	43494.1	49696.3	43722.5	778907
Rent	(i = D.45)						Sub-total by sector: m		Source: Bank of Spain and own calculations
		S.11	S.12	S.13	S.14/5	S.2
Non-financial corporations	S.11	5	0	16	0	0	21
Financial institutions	S.12	0	0	0	0	0	0
General government	S.13	0	0	0	223	0	223
Households and NPISHs	S.14/5	362	0	0	493	0	855
Rest of the World	S.2	0	0	0	0	0	0
Sub-total by sector: m		367	0	16	716	0	1099
Source: National Bureau of Statistics (INE) and own calculations

## Sheet: 2006
Table 1									Table 2
Distribution of the Property Income by sector									Satellite Asset-Liability Matrix: Stock of instruments by sector
EUR millions from January to December (2006)									EUR thousands of millions from January to December (2006)
PIm ⨉ m	Received (rows) / Paid (columns)								Z m ⨉ m ⨉ m	Financial liabilities (rows) / Financial Assets (columns)						Total Liability by sector: m
		Non-financial Corp.	Financial institutions	General government	Households and NPISHs	Rest of the world	Total Received by sector: m				Non-financial Corp.	Financial institutions	General government	Households and NPISHs	Rest of the world
		S.11	S.12	S.13	S.14/5	S.2					S.11	S.12	S.13	S.14/5	S.2	AF
Non-financial corporations	S.11	10605	5096.94	267.767	0.000402187	17010.3	32980		Non-financial corporations	S.11	1.33507e+06	957574	94508.2	560599	644825	3.59258e+06
Financial institutions	S.12	33613.9	28098.3	7348.86	22290.3	25503.7	116855		Financial institutions	S.12	419141	1.0867e+06	104441	1.17661e+06	1.11637e+06	3.90326e+06
General government	S.13	3941.77	2686.24	1268.51	324.009	640.474	8861		General government	S.13	52070.3	188129	53589.5	15505.9	204759	514053
Households and NPISHs	S.14/5	11037.6	44360.6	252.153	437.001	3547.59	59635		Households and NPISHs	S.14/5	29625.6	796931	15624.8	0	1139.49	843321
Rest of the World	S.2	28347.7	32164.8	8035.72	32.728	0	68581		Rest of the World	S.2	326632	856369	22917.5	87252	-6126.26	1.28704e+06
Total Paid by sector: m		87546	112407	17173	23084	46702	286912		Total Assets by sector: m	AF	2.16254e+06	3.8857e+06	291081	1.83997e+06	1.96097e+06	1.01403e+07
Interest incomes	(i = D.41)						Sub-total by sector: m		Deposits, Securities and Loans	(i = AF.2 + AF.3 +AF.4)						Sub-total by sector: m
		S.11	S.12	S.13	S.14/5	S.2					S.11	S.12	S.13	S.14/5	S.2
Non-financial corporations	S.11	2600.38	3067.16	249.767	0.000402187	1109.69	7027		Non-financial corporations	S.11	152571	775680	7967.83	1776	220777	1.15877e+06
Financial institutions	S.12	28228	24527.3	7348.86	22290.3	16721.6	99116		Financial institutions	S.12	225283	843742	89901.6	619171	951120	2.72922e+06
General government	S.13	390.675	2100.5	1268.51	20.0094	479.314	4259		General government	S.13	13635.1	187858	40352.6	5324.57	204759	451929
Households and NPISHs	S.14/5	78.2555	21793.2	252.153	0.00103971	2762.39	24886		Households and NPISHs	S.14/5	0	778736	869.731	0	1139.49	780745
Rest of the World	S.2	8061.72	27742.8	8035.72	32.728	0	43873		Rest of the World	S.2	81980.1	579946	20683.1	79322	0	761932
Sub-total by sector: m		39359	79231	17155	22343	21073	179161		Sub-total		473469	3.16596e+06	159775	705593	1.3778e+06	5.88259e+06
Distributied income	(i = D.42)						Sub-total by sector: m		Shares and other equity	(i = AF.5)						Sub-total by sector: m
		S.11	S.12	S.13	S.14/5	S.2					S.11	S.12	S.13	S.14/5	S.2
Non-financial corporations	S.11	8007.65	1516.19	0	0	6034.16	15558		Non-financial corporations	S.11	648075	163807	65783.9	524614	374753	1.77703e+06
Financial institutions	S.12	5385.9	3535.36	0	0	6903.73	15825		Financial institutions	S.12	154235	210365	14390.5	290302	146081	815373
General government	S.13	3551.09	585.749	0	0	161.16	4298		General government	S.13	0	0	0	0	0	0
Households and NPISHs	S.14/5	10540.4	4586.69	0	0	291.945	15419		Households and NPISHs	S.14/5	0	0	0	0	0	0
Rest of the World	S.2	13726	3968.01	0	0	0	17694		Rest of the World	S.2	189522	250155	1739.46	7929.97	0	449346
Sub-total by sector: m		41211	14192	0	0	13391	68794		Sub-total		991832	624326	81913.9	822846	520834	3.04175e+06
Reinvested earnings	(i = D.43)						Sub-total by sector: m		Insurance technical reserves	(i = AF.6)						Sub-total by sector: m
		S.11	S.12	S.13	S.14/5	S.2					S.11	S.12	S.13	S.14/5	S.2
Non-financial corporations	S.11	0.000604093	0.000154235	0	0	9712	9712		Non-financial corporations	S.11	0	13.7	0	1400	0	1413.7
Financial institutions	S.12	0.000237665	0.000210365	0	0	1764	1764		Financial institutions	S.12	22883.9	10054.8	0	250793	1208.26	284940
General government	S.13	0	0	0	0	0	0		General government	S.13	0	0	0	0	0	0
Households and NPISHs	S.14/5	0	0	0	0	0	0		Households and NPISHs	S.14/5	0	0	0	0	0	0
Rest of the World	S.2	6560	280	0	0	0	6840		Rest of the World	S.2	0	4686.51	0	0	0	4686.51
Sub-total by sector: m		6560	280	0	0	11476	18316		Sub-total		22883.9	14755	0	252193	1208.26	291040
Insurance incomes	(i = D.44)						Sub-total by sector: m		Other instruments	(i = AF.1 + AF.7 + AF.8)						Sub-total by sector: m
		S.11	S.12	S.13	S.14/5	S.2					S.11	S.12	S.13	S.14/5	S.2
Non-financial corporations	S.11	0	513.594	0	0	154.406	668		Non-financial corporations	S.11	534424	18074.1	20756.5	32808.9	49294.3	655358
Financial institutions	S.12	0	35.6578	0	0	114.342	150		Financial institutions	S.12	16739.2	22536.4	148.488	16347.6	17960.4	73732.1
General government	S.13	0	0	0	0	0	0		General government	S.13	38435.2	270.796	13236.9	10181.3	0	62124.2
Households and NPISHs	S.14/5	0	17980.7	0	0	493.251	18474		Households and NPISHs	S.14/5	29625.6	18195.6	14755.1	0	0	62576.3
Rest of the World	S.2	0	174	0	0	0	174		Rest of the World	S.2	55129.8	21581.2	495	0	-6126.26	71079.7
Sub-total by sector: m		0	18704	0	0	762	19466		Sub-total		674354	80658	49391.9	59337.8	61128.5	924871
Rent	(i = D.45)						Sub-total by sector: m		Source: Bank of Spain and own calculations
		S.11	S.12	S.13	S.14/5	S.2
Non-financial corporations	S.11	-3	0	18	0	0	15
Financial institutions	S.12	0	0	0	0	0	0
General government	S.13	0	0	0	304	0	304
Households and NPISHs	S.14/5	419	0	0	437	0	856
Rest of the World	S.2	0	0	0	0	0	0
Sub-total by sector: m		416	0	18	741	0	1175
Source: National Bureau of Statistics (INE) and own calculations

## Sheet: 2007
Table 1									Table 2
Distribution of the Property Income by sector									Satellite Asset-Liability Matrix: Stock of instruments by sector
EUR millions from January to December (2007)									EUR thousands of millions from January to December (2007)
PIm ⨉ m	Received (rows) / Paid (columns)								Z m ⨉ m ⨉ m	Financial liabilities (rows) / Financial Assets (columns)						Total Liability by sector: m
		Non-financial Corp.	Financial institutions	General government	Households and NPISHs	Rest of the world	Total Received by sector: m				Non-financial Corp.	Financial institutions	General government	Households and NPISHs	Rest of the world
		S.11	S.12	S.13	S.14/5	S.2					S.11	S.12	S.13	S.14/5	S.2	AF
Non-financial corporations	S.11	9135.63	5862.92	232.147	0.000479502	20404.3	35635		Non-financial corporations	S.11	1.42198e+06	1.10831e+06	100894	549524	751273	3.93198e+06
Financial institutions	S.12	46135.9	49654.8	8040.09	34932.6	31403.7	170167		Financial institutions	S.12	447725	1.462e+06	117515	1.23943e+06	1.29147e+06	4.55813e+06
General government	S.13	4337.9	4130.69	1587.21	505.983	1029.21	11591		General government	S.13	54818.3	189373	57517.3	21183.9	186505	509398
Households and NPISHs	S.14/5	8867.41	57977	336.818	374.001	3639.81	71195		Households and NPISHs	S.14/5	24547.2	894155	15796.1	0	1724.64	936223
Rest of the World	S.2	33146.2	46742.6	7914.73	68.4605	0	87872		Rest of the World	S.2	359535	917023	29279.4	76495	-4823.8	1.37751e+06
Total Paid by sector: m		101623	164368	18111	35881	56477	376460		Total Assets by sector: m	AF	2.30861e+06	4.57086e+06	321002	1.88663e+06	2.22615e+06	1.13132e+07
Interest incomes	(i = D.41)						Sub-total by sector: m		Deposits, Securities and Loans	(i = AF.2 + AF.3 +AF.4)						Sub-total by sector: m
		S.11	S.12	S.13	S.14/5	S.2					S.11	S.12	S.13	S.14/5	S.2
Non-financial corporations	S.11	2755.6	3550.74	209.147	0.000479502	1212.52	7728		Non-financial corporations	S.11	154455	922445	10144.4	2105.62	255355	1.3445e+06
Financial institutions	S.12	41152.3	44474.6	8040.09	34932.6	21155.5	149755		Financial institutions	S.12	239039	1.19735e+06	101905	687701	1.1071e+06	3.33309e+06
General government	S.13	647.394	3221.17	1587.21	29.9828	790.237	6276		General government	S.13	12239.8	189030	43650.3	7018.38	186505	438444
Households and NPISHs	S.14/5	105.506	28689.9	336.818	0.0013467	2665.76	31798		Households and NPISHs	S.14/5	0	874018	881.502	0	1724.64	876624
Rest of the World	S.2	11314.2	40841.6	7914.73	68.4605	0	60139		Rest of the World	S.2	86177	604000	26512	68151.7	0	784841
Sub-total by sector: m		55975	120778	18088	35031	25824	255696		Sub-total		491910	3.78684e+06	183093	764977	1.55068e+06	6.7775e+06
Distributied income	(i = D.42)						Sub-total by sector: m		Shares and other equity	(i = AF.5)						Sub-total by sector: m
		S.11	S.12	S.13	S.14/5	S.2					S.11	S.12	S.13	S.14/5	S.2
Non-financial corporations	S.11	6391.03	1775.41	0	0	6418.56	14585		Non-financial corporations	S.11	702989	168451	69240.2	517217	440839	1.89874e+06
Financial institutions	S.12	4983.58	5147.3	0	0	9087.12	19218		Financial institutions	S.12	164417	231571	15396.7	273417	149857	834659
General government	S.13	3690.51	909.52	0	0	238.97	4839		General government	S.13	0	0	0	0	0	0
Households and NPISHs	S.14/5	8275.9	4983.74	0	0	304.357	13564		Households and NPISHs	S.14/5	0	0	0	0	0	0
Rest of the World	S.2	14608	5429.03	0	0	0	20037		Rest of the World	S.2	220288	280958	2063.48	8343.27	0	511653
Sub-total by sector: m		37949	18245	0	0	16049	72243		Sub-total		1.08769e+06	680979	86700.4	798977	590696	3.24505e+06
Reinvested earnings	(i = D.43)						Sub-total by sector: m		Insurance technical reserves	(i = AF.6)						Sub-total by sector: m
		S.11	S.12	S.13	S.14/5	S.2					S.11	S.12	S.13	S.14/5	S.2
Non-financial corporations	S.11	0.000647108	0.000164417	0	0	12621	12621		Non-financial corporations	S.11	0	18.7	0	1437	0	1455.7
Financial institutions	S.12	0.000245134	0.000231571	0	0	1023	1023		Financial institutions	S.12	25246.1	10029.1	0	259849	2001.22	297126
General government	S.13	0	0	0	0	0	0		General government	S.13	0	0	0	0	0	0
Households and NPISHs	S.14/5	0	0	0	0	0	0		Households and NPISHs	S.14/5	0	0	0	0	0	0
Rest of the World	S.2	7224	316	0	0	0	7540		Rest of the World	S.2	0	5873.23	0	0	0	5873.23
Sub-total by sector: m		7224	316	0	0	13644	21184		Sub-total		25246.1	15921	0	261286	2001.22	304455
Insurance incomes	(i = D.44)						Sub-total by sector: m		Other instruments	(i = AF.1 + AF.7 + AF.8)						Sub-total by sector: m
		S.11	S.12	S.13	S.14/5	S.2					S.11	S.12	S.13	S.14/5	S.2
Non-financial corporations	S.11	0	536.764	0	0	152.236	689		Non-financial corporations	S.11	564536	17393.5	21509.2	28763.9	55079.4	687282
Financial institutions	S.12	0	32.9276	0	0	138.072	171		Financial institutions	S.12	19022.7	23049.2	213.936	18457.7	32514.5	93258
General government	S.13	0	0	0	0	0	0		General government	S.13	42578.5	342.688	13867	14165.5	0	70953.8
Households and NPISHs	S.14/5	0	24303.3	0	0	669.691	24973		Households and NPISHs	S.14/5	24547.2	20136.4	14914.6	0	0	59598.2
Rest of the World	S.2	0	156	0	0	0	156		Rest of the World	S.2	53070.6	26192	704	0	-4823.8	75142.7
Sub-total by sector: m		0	25029	0	0	960	25989		Sub-total		703755	87113.7	51208.7	61387.1	82770.1	986235
Rent	(i = D.45)						Sub-total by sector: m		Source: Bank of Spain and own calculations
		S.11	S.12	S.13	S.14/5	S.2
Non-financial corporations	S.11	-11	0	23	0	0	12
Financial institutions	S.12	0	0	0	0	0	0
General government	S.13	0	0	0	476	0	476
Households and NPISHs	S.14/5	486	0	0	374	0	860
Rest of the World	S.2	0	0	0	0	0	0
Sub-total by sector: m		475	0	23	850	0	1348
Source: National Bureau of Statistics (INE) and own calculations

## Sheet: 2008
Table 1									Table 2
Distribution of the Property Income by sector									Satellite Asset-Liability Matrix: Stock of instruments by sector
EUR millions from January to December (2008)									EUR thousands of millions from January to December (2008)
PIm ⨉ m	Received (rows) / Paid (columns)								Z m ⨉ m ⨉ m	Financial liabilities (rows) / Financial Assets (columns)						Total Liability by sector: m
		Non-financial Corp.	Financial institutions	General government	Households and NPISHs	Rest of the world	Total Received by sector: m				Non-financial Corp.	Financial institutions	General government	Households and NPISHs	Rest of the world
		S.11	S.12	S.13	S.14/5	S.2					S.11	S.12	S.13	S.14/5	S.2	AF
Non-financial corporations	S.11	12288.6	6575.24	248.14	0.00053584	14494	33606		Non-financial corporations	S.11	1.1905e+06	1.13405e+06	100641	372916	710820	3.50893e+06
Financial institutions	S.12	52941.6	67605.8	8614.27	40630.1	33385.1	203177		Financial institutions	S.12	397310	1.70993e+06	128373	1.22458e+06	1.27341e+06	4.73361e+06
General government	S.13	4900.85	4705.64	1640.24	313.242	1231.02	12791		General government	S.13	65497.8	227795	69016.7	20802.3	212902	596014
Households and NPISHs	S.14/5	12511.2	63179.7	287.303	898.001	3011.8	79888		Households and NPISHs	S.14/5	14396.4	928813	14856.1	0	2294.62	960360
Rest of the World	S.2	29717.8	49589.6	7875.04	99.6095	0	87282		Rest of the World	S.2	369288	858117	33876.2	66393.7	-5297.17	1.32238e+06
Total Paid by sector: m		112360	191656	18665	41941	52122	416744		Total Assets by sector: m	AF	2.03699e+06	4.85871e+06	346763	1.68469e+06	2.19413e+06	1.11213e+07
Interest incomes	(i = D.41)						Sub-total by sector: m		Deposits, Securities and Loans	(i = AF.2 + AF.3 +AF.4)						Sub-total by sector: m
		S.11	S.12	S.13	S.14/5	S.2					S.11	S.12	S.13	S.14/5	S.2
Non-financial corporations	S.11	2919.51	4112.81	236.14	0.00053584	1363.53	8632		Non-financial corporations	S.11	152419	978579	12427.3	1103.97	278087	1.42262e+06
Financial institutions	S.12	46910.2	62431.1	8614.27	40630.1	22991.2	181577		Financial institutions	S.12	245725	1.50095e+06	110093	756766	1.13305e+06	3.74659e+06
General government	S.13	768.805	3628.73	1640.24	34.242	962.98	7035		General government	S.13	15516	227449	54442.7	7481.57	212902	517791
Households and NPISHs	S.14/5	53.3572	31757.1	287.303	0.00135196	2404.27	34502		Households and NPISHs	S.14/5	0	910719	968.443	0	2294.62	913982
Rest of the World	S.2	12946.1	45835.3	7875.04	99.6095	0	66756		Rest of the World	S.2	85848.4	589223	31042.7	61386.3	0	767500
Sub-total by sector: m		63598	147765	18653	40764	27722	298502		Sub-total		499509	4.20692e+06	208974	826738	1.62633e+06	7.36847e+06
Distributied income	(i = D.42)						Sub-total by sector: m		Shares and other equity	(i = AF.5)						Sub-total by sector: m
		S.11	S.12	S.13	S.14/5	S.2					S.11	S.12	S.13	S.14/5	S.2
Non-financial corporations	S.11	9329.08	1818.43	0	0	10572.5	21720		Non-financial corporations	S.11	534916	129559	65896.8	349517	384076	1.46397e+06
Financial institutions	S.12	6031.37	5109.16	0	0	9697.47	20838		Financial institutions	S.12	117005	176086	18080.8	191269	110272	612713
General government	S.13	4132.05	1076.91	0	0	268.045	5477		General government	S.13	0	0	0	0	0	0
Households and NPISHs	S.14/5	12099.8	6680.17	0	0	333.988	19114		Households and NPISHs	S.14/5	0	0	0	0	0	0
Rest of the World	S.2	15305.7	3660.34	0	0	0	18966		Rest of the World	S.2	236334	225833	2399.53	5007.4	0	469574
Sub-total by sector: m		46898	18345	0	0	20872	86115		Sub-total		888255	531478	86377.1	545794	494349	2.54625e+06
Reinvested earnings	(i = D.43)						Sub-total by sector: m		Insurance technical reserves	(i = AF.6)						Sub-total by sector: m
		S.11	S.12	S.13	S.14/5	S.2					S.11	S.12	S.13	S.14/5	S.2
Non-financial corporations	S.11	0.00049761	0.000101496	0	0	2473	2473		Non-financial corporations	S.11	0	84.039	0	1437.73	0	1521.77
Financial institutions	S.12	0.000173979	0.000154218	0	0	583	583		Financial institutions	S.12	21795.4	10599.8	0	260194	2315.49	294905
General government	S.13	0	0	0	0	0	0		General government	S.13	0	0	0	0	0	0
Households and NPISHs	S.14/5	0	0	0	0	0	0		Households and NPISHs	S.14/5	0	0	0	0	0	0
Rest of the World	S.2	1466	21.9997	0	0	0	1488		Rest of the World	S.2	0	6378.12	0	0	0	6378.12
Sub-total by sector: m		1466	22	0	0	3056	4544		Sub-total		21795.4	17062	0	261632	2315.49	302805
Insurance incomes	(i = D.44)						Sub-total by sector: m		Other instruments	(i = AF.1 + AF.7 + AF.8)						Sub-total by sector: m
		S.11	S.12	S.13	S.14/5	S.2					S.11	S.12	S.13	S.14/5	S.2
Non-financial corporations	S.11	0	644.002	0	0	84.9983	729		Non-financial corporations	S.11	503163	25833.1	22317	20857.3	48657	620827
Financial institutions	S.12	0	65.5454	0	0	113.455	179		Financial institutions	S.12	12784.6	22296.7	198.744	16349.3	27771.7	79401.1
General government	S.13	0	0	0	0	0	0		General government	S.13	49981.8	346.672	14574.1	13320.7	0	78223.3
Households and NPISHs	S.14/5	0	24742.5	0	0	273.547	25016		Households and NPISHs	S.14/5	14396.4	18094.3	13887.7	0	0	46378.4
Rest of the World	S.2	0	72	0	0	0	72		Rest of the World	S.2	47105.7	36682.4	434	0	-5297.17	78925
Sub-total by sector: m		0	25524	0	0	472	25996		Sub-total		627431	103253	51411.5	50527.4	71131.6	903755
Rent	(i = D.45)						Sub-total by sector: m		Source: Bank of Spain and own calculations
		S.11	S.12	S.13	S.14/5	S.2
Non-financial corporations	S.11	40	0	12	0	0	52
Financial institutions	S.12	0	0	0	0	0	0
General government	S.13	0	0	0	279	0	279
Households and NPISHs	S.14/5	358	0	0	898	0	1256
Rest of the World	S.2	0	0	0	0	0	0
Sub-total by sector: m		398	0	12	1177	0	1587
Source: National Bureau of Statistics (INE) and own calculations

[truncated: 8 more sheets: 2009, 2010, 2011, 2012, 2013, 2014, 2015, 2016]
